# Supplementary material for: Babesia pisicii n. sp. and Babesia canis Infect European Wild Cats, Felis silvestris, in Romania
Source: Microorganisms. 2021 Jul 9;9(7):1474. doi: 10.3390/microorganisms9071474 (PMC8308005; doi:10.3390/microorganisms9071474)
Supplement: Supplementary file 1 [file microorganisms-09-01474-s001.zip]

Archive with 2 entries (2 files):
- Figure S1.pdf
- Table S2.pdf
